# Supplementary material for: Anti‐tumoural activity of the G‐quadruplex ligand pyridostatin against BRCA1/2‐deficient tumours
Source: EMBO Mol Med. 2022 Feb 2;14(3):e14501. doi: 10.15252/emmm.202114501 (PMC8899905; doi:10.15252/emmm.202114501)
Supplement: Supplementary file 2 — Source Data for Appendix [file EMMM-14-e14501-s001.zip]

Archive with 1 entries (1 files):
- emmm202114501-sup-0005-SDataAppendixFigs.pdf
